# Supplementary material for: New Mitochondrial Genomic Resources for the Freshwater Fishes of the Sanaga River (Cameroon)
Source: Ecol Evol. 2026 May 8;16(5):e73663. doi: 10.1002/ece3.73663 (PMC13156466; doi:10.1002/ece3.73663)
Supplement: Supplementary file 1 — Table S1: Specimen metadata and mitochondrial genome statistics for nine freshwater fish species from the Sanaga River Basin. The table includes sample ID, taxonomic classification, total mitogenome length (bp), GC content (%), GenBank accession numbers, and GPS coordinates of collection sites. [file ECE3-16-e73663-s001.xlsx]

## Sheet: table1
TableS1. Specimen metadata and mitochondrial genome statistics for nine freshwater fish species from the Sanaga River Basin. The table includes sample ID, taxonomic classification, total mitogenome length (bp), GC content (%), GenBank accession numbers, and GPS coordinates of collection sites.
Source	Genbank Accession Number	ORDER	FAMILY	GENUS	SPECIES	SAMPLE_ID	Genome Length	GC%	Lat	Lon
present study	PX934945	Cichliformes	Cichlidae	Coptodon	Coptodon nyonganus	NHPCLI5	16555	0.47	5.432187	13.347885
present study	PX934946	Cichliformes	Cichlidae	Coptodon	Coptodon cameronensis	NHPC26700	16558	0.47	4.072821	10.635478
present study	PX934947	Cichliformes	Cichlidae	Coptodon	Coptodon cameronensis	NHPCKI1678	16557	0.47	4.250162	11.14097
present study	PX934948	Cichliformes	Cichlidae	Coptodon	Coptodon cameronensis	NHPC24452	16555	0.47	6.046292	12.867242
present study	PX934949	Cichliformes	Cichlidae	Coptodon	Coptodon cameronensis	NHPCKI302	16557	0.47	4.234539	11.075418
present study	PX934950	Characiformes	Alestidae	Brycinus	Brycinus macrolepidotus	NHPCKI4730	16673	0.45	4.94824	11.108952
present study	PX934951	Characiformes	Alestidae	Brycinus	Brycinus macrolepidotus	NHPCKI4653	16640	0.45	4.913009	11.073622
present study	PX934952	Characiformes	Alestidae	Brycinus	Brycinus macrolepidotus	NHPC20832	16640	0.45	4.343467	11.649155
present study	PX934953	Characiformes	Alestidae	Brycinus	Brycinus macrolepidotus	NHPC21996	16674	0.45	4.92167	13.274269
present study	PX934954	Characiformes	Alestidae	Brycinus	Brycinus macrolepidotus	NHPC24794	16671	0.45	5.988597	12.508644
present study	PX934955	Characiformes	Alestidae	Alestes	Alestes macrophthalmus	NHPC26998	16685	0.44	3.827697	10.242014
present study	PX934956	Characiformes	Alestidae	Alestes	Alestes macrophthalmus	NHPCLI8	16688	0.44	5.432964	13.348067
present study	PX934957	Characiformes	Alestidae	Alestes	Alestes macrophthalmus	NHPC24306	16689	0.44	6.211545	12.754092
present study	PX934958	Characiformes	Alestidae	Alestes	Alestes macrophthalmus	NHPC22973	16689	0.44	5.34773	13.382773
present study	PX934959	Characiformes	Alestidae	Alestes	Alestes macrophthalmus	NHPCKI4660	16689	0.44	4.914743	11.075336
present study	PX934960	Siluriformes	Schilbeidae	Schilbe	Schilbe mystus	NHPC22011	16524	0.45	4.92167	13.274269
present study	PX934961	Siluriformes	Schilbeidae	Schilbe	Schilbe mystus	NHPCKI4652	16524	0.45	4.913009	11.073622
present study	PX934962	Siluriformes	Schilbeidae	Schilbe	Schilbe mystus	NHPC20783	16524	0.45	4.348979	11.633905
present study	PX934963	Siluriformes	Schilbeidae	Schilbe	Schilbe mystus	NHPC26720	16524	0.45	4.072821	10.635478
present study	PX934964	Siluriformes	Schilbeidae	Schilbe	Schilbe mystus	NHPC25430	16524	0.45	5.554583	12.858255
present study	PX934965	Cypriniformes	Cyprinidae	Labeo	Labeo nunensis	NHPC21085	16637	0.42	4.427846	11.861517
present study	PX934966	Cypriniformes	Cyprinidae	Labeo	Labeo nunensis	NHPC23034	16597	0.42	5.351865	13.38094
present study	PX934967	Cypriniformes	Cyprinidae	Labeo	Labeo nunensis	NHPC26412	16595	0.42	5.251843	10.667784
present study	PX934968	Cypriniformes	Cyprinidae	Labeo	Labeo nunensis	NHPCLI111	16597	0.42	5.42248	13.355164
present study	PX934969	Cypriniformes	Cyprinidae	Labeo	Labeo nunensis	NHPCKI4706	16597	0.42	4.91003	11.073876
present study	PX934970	Cypriniformes	Cyprinidae	Labeo	Labeo sanagaensis	NHPCKI1474	16608	0.42	4.197653	11.10065
present study	PX934971	Cypriniformes	Cyprinidae	Labeo	Labeo sanagaensis	NHPC22073	16597	0.42	4.929262	13.276559
present study	PX934972	Cypriniformes	Cyprinidae	Labeo	Labeo sanagaensis	NHPC24549	16646	0.42	6.063181	12.865543
present study	PX934973	Cypriniformes	Cyprinidae	Labeo	Labeo sanagaensis	NHPCLI10	16599	0.42	5.432946	13.348715
present study	PX934974	Cypriniformes	Cyprinidae	Labeo	Labeo sanagaensis	NHPC26635	16599	0.42	4.050024	10.577401
present study	PX934975	Cypriniformes	Cyprinidae	Labeobarbus	Labeobarbus mbami	NHPCKI4602	16579	0.43	4.843542	11.200237
present study	PX934976	Cypriniformes	Cyprinidae	Labeobarbus	Labeobarbus mbami	NHPCKI4657	16583	0.43	4.914743	11.075336
present study	PX934977	Cypriniformes	Cyprinidae	Labeobarbus	Labeobarbus mbami	NHPCKI4680	16692	0.43	4.914292	11.07499
present study	PX934978	Cypriniformes	Cyprinidae	Labeobarbus	Labeobarbus mbami	NHPC24353	16583	0.43	6.154776	12.854687
present study	PX934979	Cypriniformes	Cyprinidae	Sanagia	Sanagia velifera	NHPC24391	16560	0.43	6.158372	12.852335
present study	PX934980	Cypriniformes	Cyprinidae	Sanagia	Sanagia velifera	NHPC24533	16562	0.43	6.068135	12.865856
present study	PX934981	Cypriniformes	Cyprinidae	Sanagia	Sanagia velifera	NHPC26699	16563	0.43	4.072821	10.635478
present study	PX934982	Cypriniformes	Cyprinidae	Sanagia	Sanagia velifera	NHPCKI591	16565	0.43	4.199232	11.097296
present study	PX934983	Cypriniformes	Cyprinidae	Sanagia	Sanagia velifera	NHPC21205	16657	0.43	4.551664	12.034793
mined from Genbank	MH709123.1	Siluriformes	Claroteidae	Chrysichthys	Chrysichthys nigrodigitatus
mined from Genbank	AP012009.1	Siluriformes	Claroteidae	Chrysichthys	Chrysichthys sp.
mined from Genbank	AP012017.1	Siluriformes	Schilbeidae	Pareutropius	Pareutropius debauwi
mined from Genbank	AB919123.1	Siluriformes	Ailiidae	Eutropiichthys	Eutropiichthys vacha
mined from Genbank	AP012005.1	Siluriformes	Auchenoglanidae	Auchenoglanis	Auchenoglanis occidentalis
mined from Genbank	AP011323.1	Cypriniformes	Cyprinidae	Labeobarbus	Labeobarbus sp.
mined from Genbank	AP011195.1	Cypriniformes	Cyprinidae	Labeobarbus	Labeobarbus intermedius.
mined from Genbank	AP011191.1	Cypriniformes	Cyprinidae	varcorhinus	varcorhinus maroccanus
mined from Genbank	OR766867.1	Cypriniformes	Cyprinidae	Neolissochilus	Neolissochilus pnar
mined from Genbank	KU380329.1	Cypriniformes	Cyprinidae	Neolissochilus	Neolissochilus hexagonolepis
mined from Genbank	MW762597.1	Cypriniformes	Cyprinidae	Neolissochilus	Neolissochilus heterostomus
mined from Genbank	OM203155.1	Cypriniformes	Cyprinidae	Neolissochilus	Neolissochilus stracheyi
mined from Genbank	MW471074.1	Cypriniformes	Cyprinidae	Tor	Tor tambra
mined from Genbank	MW471068.1	Cypriniformes	Cyprinidae	Tor	Tor tambroides
mined from Genbank	KX950700.1	Cypriniformes	Cyprinidae	Tor	Tor khudree
mined from Genbank	AP011326.1	Cypriniformes	Cyprinidae	Tor	Tor putitora
mined from Genbank	KU870466.1	Cypriniformes	Cyprinidae	Tor	Tor mosal mahanadicus
mined from Genbank	KR868704.1	Cypriniformes	Cyprinidae	Tor	Tor tor
mined from Genbank	KF752481.1	Cypriniformes	Cyprinidae	Bangana	Bangana tungting
mined from Genbank	OP289478.1	Cypriniformes	Cyprinidae	Cirrhinus	Cirrhinus mrigala
mined from Genbank	PQ526798.1	Cypriniformes	Cyprinidae	Cirrhinus	Cirrhinus cirrhosus
mined from Genbank	AP013338.1	Cypriniformes	Cyprinidae	Labeo	Labeo boggut
mined from Genbank	KX950696.1	Cypriniformes	Cyprinidae	Labeo	Labeo bata
mined from Genbank	AP013340.1	Cypriniformes	Cyprinidae	Labeo	Labeo pangusia
mined from Genbank	AP011328.1	Cypriniformes	Cyprinidae	Labeo	Labeo dyocheilus
mined from Genbank	AP011200.1	Cypriniformes	Cyprinidae	Labeo	Labeo pierrei
mined from Genbank	AP011355.1	Cypriniformes	Cyprinidae	Catla	Catla catla
mined from Genbank	MN830943.1	Cypriniformes	Cyprinidae	Labeo	Labeo catla
mined from Genbank	MN533986.1	Cypriniformes	Cyprinidae	Labeo	Labeo rohita
mined from Genbank	OR637878.1	Cypriniformes	Cyprinidae	Labeo	Labeo chrysophekadion
mined from Genbank	AP011384.1	Cypriniformes	Cyprinidae	Labeo	Labeo dussumieri
mined from Genbank	OQ834146.1	Cypriniformes	Cyprinidae	Labeo	Labeo rajasthanicus
mined from Genbank	AP011329.1	Cypriniformes	Cyprinidae	Labeo	Labeo angra
mined from Genbank	AP013339.1	Cypriniformes	Cyprinidae	Labeo	Labeo parvus
mined from Genbank	AP013333.1	Cypriniformes	Cyprinidae	Labeo	Labeo nasus
mined from Genbank	AP013323.1	Cypriniformes	Cyprinidae	Labeo	Labeo sp.
mined from Genbank	AP011206.1	Cypriniformes	Cyprinidae	Labeo	Labeo cylindricus
mined from Genbank	AB238967.1	Cypriniformes	Cyprinidae	Labeo	Labeo batesii
mined from Genbank	AP013337.1	Cypriniformes	Cyprinidae	Labeo	Labeo cf.barbatus
mined from Genbank	AB238968.1	Cypriniformes	Cyprinidae	Labeo	Labeo senegalensis
mined from Genbank	AP012154.1	Cypriniformes	Cyprinidae	Labeo	Labeo lineatus
mined from Genbank	AP012149.1	Cypriniformes	Cyprinidae	Labeo	Labeo coubie
mined from Genbank	AP011359.1	Cypriniformes	Cyprinidae	Labeo	Labeo cyclorhynchus
mined from Genbank	MT478137.1	Cypriniformes	Cyprinidae	Hemibarbus	Hemibarbus labeo
mined from Genbank	KM654981.1	Cichliformes	Cichlidae	Oreochromis	Oreochromis esculentus
mined from Genbank	JF894132.1	Cichliformes	Cichlidae	Sarotherodon	Sarotherodon melanotheron
mined from Genbank	MK170260.1	Cichliformes	Cichlidae	Sarotherodon	Sarotherodon linnellii
mined from Genbank	MK170264.1	Cichliformes	Cichlidae	Sarotherodon	Sarotherodon lohbergeri
mined from Genbank	MW046257.1	Cichliformes	Cichlidae	Sarotherodon	Sarotherodon galilaeus
mined from Genbank	GU477629.1	Cichliformes	Cichlidae	Oreochromis	Oreochromis aureus
mined from Genbank	MT437356.1	Cichliformes	Cichlidae	Oreochromis	Oreochromis niloticus
mined from Genbank	KM658973.1	Cichliformes	Cichlidae	Oreochromis	Oreochromis variabilis
mined from Genbank	AP009126.1	Cichliformes	Cichlidae	Oreochromis	Oreochromis sp.
mined from Genbank	HM067614.1	Cichliformes	Cichlidae	Oreochromis	Oreochromis sp.redtilapia
mined from Genbank	MG603675.1	Cichliformes	Cichlidae	Oreochromis	Oreochromis macrochir
mined from Genbank	MG603674.1	Cichliformes	Cichlidae	Oreochromis	Oreochromis andersonii
mined from Genbank	PQ364872.1	Cichliformes	Cichlidae	Oreochromis	Oreochromis mossambicus
mined from Genbank	KM658974.1	Cichliformes	Cichlidae	Coptodon	Coptodon zillii
mined from Genbank	OQ696044.1	Cichliformes	Cichlidae	Coptodon	Coptodon camerunensis
mined from Genbank	KF866133.1	Cichliformes	Cichlidae	Heterotilapia	Heterotilapia buttikoferi
mined from Genbank	AP011994.1	Characiformes	Anostomidae	Leporinus	Leporinus affinis
mined from Genbank	KM245045.1	Characiformes	Prochilodontidae	Prochilodus	Prochilodus lineatus
mined from Genbank	MN583178.1	Characiformes	Erythrinidae	Hoplias	Hoplias malabaricus
mined from Genbank	AB054130.1	Characiformes	Characidae	Chalceus	Chalceus macrolepidotus
mined from Genbank	AB054129.1	Characiformes	Alestidae	Phenacogrammus	Phenacogrammus interruptus
mined from Genbank	AP011996.1	Characiformes	Alestidae	Micralestes	Micralestes sp.
mined from Genbank	KJ993871.2	Characiformes	Serrasalmidae	Piaractus	Piaractus brachypomus
