# Supplementary material for: New Mitochondrial Genomic Resources for the Freshwater Fishes of the Sanaga River (Cameroon)
Source: Ecol Evol. 2026 May 8;16(5):e73663. doi: 10.1002/ece3.73663 (PMC13156466; doi:10.1002/ece3.73663)
Supplement: Supplementary file 2 — Table S2: Gene structure and orientation of complete mitochondrial genomes for the nine Sanaga Basin fish species. For each of the 37 mitochondrial genes and the D‐loop, the table reports gene length (bp), start (SP) and end (EP) positions, and transcriptional direction (F = forward, R = reverse). [file ECE3-16-e73663-s002.xlsx]

## Sheet: table2
TableS2. Gene structure and orientation of complete mitochondrial genomes for the nine Sanaga Basin fish species. For each of the 37 mitochondrial genes and the D‑loop, the table reports gene length (bp), start (SP) and end (EP) positions, and transcriptional direction (F = forward, R = reverse).
		Alestes macrophthalmus			Brycinus macrolepidotus			Coptodon cameronensis			Coptodon nyonganus			Labeo nunensis			Labeo sanagaensis			Labeobarbus mbami			Sanagia velifera			Schillbe mystus
Genes	Direction	SP	EP	Length	SP	EP	Length	SP	EP	Length	SP	EP	Length	SP	EP	Length	SP	EP	Length	SP	EP	Length	SP	EP	Length	SP	EP	Length
tRNA-Phe	F	1	68	68	1	68	68	1	69	69	1	69	69	1	69	69	1	69	69	1	69	69	1	69	69	1	70	70
12S rRNA	F	69	1016	948	69	1015	947	70	1014	945	70	1014	945	70	1021	952	70	1023	954	70	1026	957	70	1025	956	71	1027	957
tRNA-Val	F	1017	1087	71	1016	1086	71	1015	1086	72	1015	1086	72	1022	1093	72	1024	1095	72	1027	1098	72	1026	1097	72	1028	1099	72
16S rRNA	F	1088	2767	1680	1087	2767	1681	1087	2780	1694	1087	2780	1694	1094	2781	1688	1096	2785	1690	1099	2778	1680	1098	2776	1679	1100	2772	1673
tRNA-Leu	F	2768	2843	76	2768	2843	76	2781	2854	74	2781	2854	74	2782	2857	76	2786	2861	76	2779	2854	76	2777	2851	75	2773	2847	75
ND1	F	2845	3819	975	2845	3819	975	2855	3829	975	2855	3829	975	2859	3833	975	2863	3837	975	2856	3830	975	2853	3827	975	2848	3822	975
tRNA-Ile	F	3826	3897	72	3826	3897	72	3833	3902	70	3833	3902	70	3833	3909	77	3842	3913	72	3833	3904	72	3830	3901	72	3824	3895	72
tRNA-Gln	R	3896	3966	71	3896	3966	71	3902	3972	71	3902	3972	71	3908	3978	71	3912	3982	71	3903	3973	71	3900	3970	71	3895	3965	71
tRNA-Met	F	3966	4034	69	3966	4034	69	3972	4040	69	3972	4040	69	3981	4049	69	3985	4053	69	3975	4043	69	3972	4040	69	3965	4034	70
ND2	F	4035	5079	1045	4035	5079	1045	4041	5086	1046	4041	5086	1046	4050	5094	1045	4054	5098	1045	4044	5088	1045	4041	5085	1045	4035	5079	1045
tRNA-Trp	F	5080	5152	73	5080	5151	72	5087	5158	72	5087	5158	72	5095	5166	72	5099	5170	72	5089	5160	72	5086	5157	72	5080	5149	70
tRNA-Ala	R	5155	5223	69	5154	5222	69	5160	5228	69	5159	5227	69	5169	5237	69	5173	5241	69	5163	5231	69	5160	5228	69	5152	5220	69
tRNA-Asn	R	5225	5297	73	5224	5296	73	5230	5302	73	5229	5301	73	5240	5312	73	5244	5316	73	5233	5305	73	5230	5302	73	5222	5294	73
tRNA-Cys	R	5330	5395	66	5328	5394	67	5338	5403	66	5337	5402	66	5346	5410	65	5351	5415	65	5339	5405	67	5336	5401	66	5326	5392	67
tRNA-Tyr	R	5399	5469	71	5397	5467	71	5404	5473	70	5403	5472	70	5412	5482	71	5417	5487	71	5408	5478	71	5404	5474	71	5395	5464	70
COXI	F	5471	7024	1554	5469	7016	1548	5475	7070	1596	5474	7069	1596	5484	7034	1551	5489	7039	1551	5480	7030	1551	5476	7026	1551	5466	7016	1551
tRNA-Ser	R	7016	7086	71	7017	7087	71	7071	7141	71	7070	7140	71	7035	7105	71	7040	7110	71	7031	7101	71	7027	7097	71	7017	7087	71
tRNA-Asp	F	7091	7158	68	7093	7161	69	7145	7217	73	7144	7216	73	7109	7180	72	7114	7185	72	7103	7174	72	7099	7170	72	7092	7161	70
COXII	F	7173	7863	691	7176	7866	691	7223	7913	691	7222	7912	691	7197	7887	691	7201	7888	688	7189	7879	691	7177	7867	691	7176	7866	691
tRNA-Lys	F	7864	7937	74	7867	7940	74	7914	7987	74	7913	7986	74	7888	7963	76	7889	7964	76	7880	7955	76	7868	7943	76	7867	7940	74
ATPase8	F	7939	8106	168	7942	8109	168	7989	8156	168	7988	8155	168	7965	8129	165	7966	8130	165	7957	8121	165	7945	8109	165	7942	8109	168
ATPase6	F	8097	8779	683	8100	8781	682	8147	8829	683	8146	8828	683	8123	8805	683	8124	8806	683	8115	8797	683	8103	8785	683	8100	8782	683
COXIII	F	8780	9563	784	8782	9565	784	8830	9613	784	8829	9612	784	8806	9591	786	8807	9592	786	8798	9581	784	8786	9569	784	8783	9566	784
tRNA-Gly	F	9564	9634	71	9566	9636	71	9614	9685	72	9613	9684	72	9592	9663	72	9593	9664	72	9582	9653	72	9570	9641	72	9567	9640	74
ND3	F	9635	9983	349	9637	9985	349	9686	10031	346	9685	10030	346	9664	10012	349	9665	10013	349	9654	10002	349	9642	9990	349	9641	9989	349
tRNA-Arg	F	9984	10053	70	9986	10054	69	10032	10100	69	10031	10099	69	10013	10082	70	10014	10083	70	10003	10072	70	9991	10060	70	9990	10060	71
ND4L	F	10054	10350	297	10055	10351	297	10101	10397	297	10100	10396	297	10083	10379	297	10084	10380	297	10073	10369	297	10061	10357	297	10061	10357	297
ND4	F	10344	11724	1381	10345	11725	1381	10391	11771	1381	10390	11770	1381	10373	11753	1381	10374	11754	1381	10363	11743	1381	10351	11731	1381	10351	11731	1381
tRNA-His	F	11725	11793	69	11726	11794	69	11772	11840	69	11771	11839	69	11754	11822	69	11755	11823	69	11744	11812	69	11732	11800	69	11732	11801	70
tRNA-Ser	F	11794	11864	71	11795	11865	71	11841	11907	67	11840	11906	67	11823	11891	69	11824	11892	69	11813	11881	69	11801	11869	69	11802	11869	68
tRNA-Leu	F	11866	11938	73	11867	11939	73	11912	11984	73	11911	11983	73	11893	11965	73	11894	11966	73	11883	11955	73	11871	11943	73	11870	11942	73
ND5	F	11939	13777	1839	11940	13778	1839	11985	13823	1839	11984	13822	1839	11969	13792	1824	11970	13793	1824	11959	13782	1824	11947	13770	1824	11943	13769	1827
ND6	R	13773	14291	519	13774	14292	519	13820	14341	522	13819	14340	522	13789	14310	522	13790	14311	522	13779	14300	522	13767	14288	522	13766	14284	519
tRNA-Glu	R	14292	14360	69	14293	14361	69	14342	14410	69	14341	14409	69	14311	14379	69	14312	14380	69	14301	14369	69	14289	14357	69	14285	14353	69
Cytb	F	14367	15507	1141	14370	15510	1141	14415	15555	1141	14414	15554	1141	14385	15525	1141	14386	15526	1141	14374	15514	1141	14362	15502	1141	14355	15492	1138
tRNA-Thr	F	15508	15580	73	15511	15581	71	15556	15627	72	15555	15626	72	15526	15597	72	15527	15598	72	15515	15586	72	15503	15574	72	15493	15564	72
tRNA-Pro	R	15580	15649	70	15581	15650	70	15628	15697	70	15627	15696	70	15597	15666	70	15598	15667	70	15586	15655	70	15574	15643	70	15563	15632	70
D-loop	F	15650	16689	1040	15651	16640	990	15698	16557	860	15697	16555	859	15667	16597	931	15668	16599	932	15656	16583	928	15644	16565	922	15633	16524	892
